# Supplementary material for: Temperate phage evolve to integrate host stress and quorum signals in lysis–lysogeny decisions
Source: PLoS Biol. 2026 Jan 5;24(1):e3003567. doi: 10.1371/journal.pbio.3003567 (PMC12768286; doi:10.1371/journal.pbio.3003567)
Supplement: S1 Data — Data used to produce Fig 3A–3F. (XLSX) [file pbio.3003567.s014.xlsx]

## Sheet: Figure 3a
MMC	Host	CFUs	Dilution	Volume Plated	CFU/mL	Relative Survival
0ng/mL	B. subtillis 168	198	1e-05	0.05	396000000	1
0ng/mL	B. subtillis 168	129	1e-05	0.05	258000000	1
0ng/mL	B. subtillis 168	152	1e-05	0.05	304000000	1
0ng/mL	B. subtillis 168	223	1e-05	0.05	446000000	1
0ng/mL	B. subtillis 168::phi3T	58	1e-05	0.05	116000000	1
0ng/mL	B. subtillis 168::phi3T	38	1e-05	0.05	76000000	1
0ng/mL	B. subtillis 168::phi3T	61	1e-05	0.05	122000000	1
0ng/mL	B. subtillis 168::phi3T	45	1e-05	0.05	90000000	1
50ng/mL	B. subtillis 168	530	0.0001	0.05	106000000	0.301994
50ng/mL	B. subtillis 168	658	0.0001	0.05	131600000	0.374929
50ng/mL	B. subtillis 168	610	0.0001	0.05	122000000	0.347578
50ng/mL	B. subtillis 168	770	0.0001	0.05	154000000	0.438746
100ng/mL	B. subtillis 168	3180	0.001	0.05	63600000	0.181197
100ng/mL	B. subtillis 168	3004	0.001	0.05	60080000	0.171168
100ng/mL	B. subtillis 168	2808	0.001	0.05	56160000	0.16
100ng/mL	B. subtillis 168	3204	0.001	0.05	64080000	0.182564
50ng/mL	B. subtillis 168::phi3T	30	0.0001	0.05	6000000	0.0594059
50ng/mL	B. subtillis 168::phi3T	31	0.0001	0.05	6200000	0.0613861
50ng/mL	B. subtillis 168::phi3T	71	0.0001	0.05	14200000	0.140594
50ng/mL	B. subtillis 168::phi3T	119	0.0001	0.05	23800000	0.235644
100ng/mL	B. subtillis 168::phi3T	32	0.001	0.05	640000	0.00633663
100ng/mL	B. subtillis 168::phi3T	98	0.001	0.05	1960000	0.0194059
100ng/mL	B. subtillis 168::phi3T	86	0.001	0.05	1720000	0.0170297
100ng/mL	B. subtillis 168::phi3T	141	0.001	0.05	2820000	0.0279208

## Sheet: Figure 3b
MMC	CFU	CFU Dilution	CFU Volume Plated	CFU/mL	PFU	PFU Dilution	PFU Volume Plated	PFU/mL
0ng/mL	142	1e-05	0.05	284000000	9	1e-05	0.01	90000000
0ng/mL	141	1e-05	0.05	282000000	17	1e-05	0.01	170000000
0ng/mL	140	1e-05	0.05	280000000	15	1e-05	0.01	150000000
0ng/mL	158	1e-05	0.05	316000000	2	1e-05	0.01	20000000
50ng/mL	914	0.001	0.05	18280000	49	1e-06	0.01	4900000000
50ng/mL	926	0.001	0.05	18520000	48	1e-06	0.01	4800000000
50ng/mL	1076	0.001	0.05	21520000	57	1e-06	0.01	5700000000
50ng/mL	1086	0.001	0.05	21720000	44	1e-06	0.01	4400000000
100ng/mL	664	0.01	0.05	1328000	42	1e-06	0.01	4200000000
100ng/mL	610	0.01	0.05	1220000	52	1e-06	0.01	5200000000
100ng/mL	714	0.01	0.05	1428000	35	1e-06	0.01	3500000000
100ng/mL	610	0.01	0.05	1220000	36	1e-06	0.01	3600000000

## Sheet: Figure 3c
MMC	Host	CFU	Dilution	Volume Plated	CFU/mL	Relative Survival
0ng/mL	B. subtillis 168	153	1e-05	0.05	306000000	1
0ng/mL	B. subtillis 168	189	1e-05	0.05	378000000	1
0ng/mL	B. subtillis 168	202	1e-05	0.05	404000000	1
0ng/mL	B. subtillis 168	164	1e-05	0.05	328000000	1
0ng/mL	B. subtillis 168∆recA	18	0.001	0.05	360000	1
0ng/mL	B. subtillis 168∆recA	24	0.001	0.05	480000	1
0ng/mL	B. subtillis 168∆recA	23	0.001	0.05	460000	1
0ng/mL	B. subtillis 168∆recA	37	0.001	0.05	740000	1
50ng/mL	B. subtillis 168	688	0.0001	0.05	137600000	0.388701
50ng/mL	B. subtillis 168	514	0.0001	0.05	102800000	0.290395
50ng/mL	B. subtillis 168	594	0.0001	0.05	118800000	0.335593
50ng/mL	B. subtillis 168	938	0.0001	0.05	187600000	0.529944
100ng/mL	B. subtillis 168	2804	0.001	0.05	56080000	0.158418
100ng/mL	B. subtillis 168	2608	0.001	0.05	52160000	0.147345
100ng/mL	B. subtillis 168	2616	0.001	0.05	52320000	0.147797
100ng/mL	B. subtillis 168	2528	0.001	0.05	50560000	0.142825
50ng/mL	B. subtillis 168∆recA	64	0.1	0.05	12800	0.025098
50ng/mL	B. subtillis 168∆recA	72	0.1	0.05	14400	0.0282353
50ng/mL	B. subtillis 168∆recA	124	0.1	0.05	24800	0.0486275
50ng/mL	B. subtillis 168∆recA	140	0.1	0.05	28000	0.054902
100ng/mL	B. subtillis 168∆recA	4	0.01	0.05	8000	0.0156863
100ng/mL	B. subtillis 168∆recA	5	0.01	0.05	10000	0.0196078
100ng/mL	B. subtillis 168∆recA	8	0.01	0.05	16000	0.0313725
100ng/mL	B. subtillis 168∆recA	11	0.01	0.05	22000	0.0431373

## Sheet: Figure 3d
MMC	Host	CFU	CFU Dilution	CFU Volume Plated	CFU/mL	PFU	PFU Dilution	PFU Volume Plated	PFU/mL
0ng/mL	B. subtillis 168	183	1e-05	0.05	366000000	13	1e-06	0.01	1300000000
0ng/mL	B. subtillis 168	180	1e-05	0.05	360000000	6	1e-06	0.01	600000000
0ng/mL	B. subtillis 168	183	1e-05	0.05	366000000	16	1e-06	0.01	1600000000
0ng/mL	B. subtillis 168	220	1e-05	0.05	440000000	21	1e-06	0.01	2100000000
50ng/mL	B. subtillis 168	1912	0.001	0.05	38240000	45	1e-06	0.01	4500000000
50ng/mL	B. subtillis 168	1724	0.001	0.05	34480000	48	1e-06	0.01	4800000000
50ng/mL	B. subtillis 168	1680	0.001	0.05	33600000	42	1e-06	0.01	4200000000
50ng/mL	B. subtillis 168	2112	0.001	0.05	42240000	44	1e-06	0.01	4400000000
0ng/mL	B. subtillis 168∆recA	110	0.001	0.05	2200000	17	1e-05	0.01	170000000
0ng/mL	B. subtillis 168∆recA	93	0.001	0.05	1860000	11	1e-05	0.01	110000000
0ng/mL	B. subtillis 168∆recA	90	0.001	0.05	1800000	16	1e-05	0.01	160000000
0ng/mL	B. subtillis 168∆recA	165	0.001	0.05	3300000	19	1e-05	0.01	190000000
50ng/mL	B. subtillis 168∆recA	128	0.1	0.05	25600	20	1e-05	0.01	200000000
50ng/mL	B. subtillis 168∆recA	185	0.1	0.05	37000	21	1e-05	0.01	210000000
50ng/mL	B. subtillis 168∆recA	233	0.1	0.05	46600	14	1e-05	0.01	140000000
50ng/mL	B. subtillis 168∆recA	235	0.1	0.05	47000	18	1e-05	0.01	180000000

## Sheet: Figure 3e
MMC	Host	PFU	Dilution	PFU/mL
0ng/mL	B. subtillis 168∆recA	31	1	3100
0ng/mL	B. subtillis 168∆recA	28	1	2800
0ng/mL	B. subtillis 168∆recA	30	1	3000
0ng/mL	B. subtillis 168∆recA	40	1	4000
0ng/mL	B. subtillis 168∆recA	28	1	2800
0ng/mL	B. subtillis 168∆recA	31	1	3100
50ng/mL	B. subtillis 168∆recA	22	1	2200
50ng/mL	B. subtillis 168∆recA	29	1	2900
50ng/mL	B. subtillis 168∆recA	35	1	3500
50ng/mL	B. subtillis 168∆recA	29	1	2900
50ng/mL	B. subtillis 168∆recA	24	1	2400
50ng/mL	B. subtillis 168∆recA	23	1	2300
0ng/mL	B. subtillis 168	41	100	410000
0ng/mL	B. subtillis 168	42	100	420000
0ng/mL	B. subtillis 168	31	100	310000
0ng/mL	B. subtillis 168	37	100	370000
0ng/mL	B. subtillis 168	27	100	270000
0ng/mL	B. subtillis 168	36	100	360000
0ng/mL	B. subtillis 168	38	100	380000
0ng/mL	B. subtillis 168	37	100	370000
50ng/mL	B. subtillis 168	58	100	580000
50ng/mL	B. subtillis 168	56	100	560000
50ng/mL	B. subtillis 168	45	100	450000
50ng/mL	B. subtillis 168	45	100	450000
50ng/mL	B. subtillis 168	54	100	540000
50ng/mL	B. subtillis 168	44	100	440000
50ng/mL	B. subtillis 168	46	100	460000
50ng/mL	B. subtillis 168	41	100	410000

## Sheet: Figure 3f
Signal	CFU	CFU Dilution	CFU Volume Plated	CFU/mL	PFU	PFU Dilution	PFU Volume Plated	PFU/mL
0nM	3	0.001	0.05	60000	14	1e-05	0.01	140000000
0nM	6	0.001	0.05	120000	11	1e-05	0.01	110000000
0nM	5	0.001	0.05	100000	9	1e-05	0.01	90000000
0nM	3	0.001	0.05	60000	10	1e-05	0.01	100000000
1000nM	8	0.001	0.05	160000	1	0.001	0.01	100000
1000nM	27	0.001	0.05	540000	1	0.001	0.01	100000
1000nM	94	0.001	0.05	1880000	4	0.001	0.01	400000
1000nM	58	0.001	0.05	1160000	2	0.001	0.01	200000

## Sheet: Figure 3g
MMC	PFU	Dilution	Volume Plated	PFU/mL
0 ng/mL	55	0.001	0.01	5500000
0 ng/mL	49	0.001	0.01	4900000
0 ng/mL	46	0.001	0.01	4600000
0 ng/mL	41	0.001	0.01	4100000
0 ng/mL	45	0.001	0.01	4500000
0 ng/mL	53	0.001	0.01	5300000
0 ng/mL	48	0.001	0.01	4800000
0 ng/mL	50	0.001	0.01	5000000
50 ng/mL	21	1e-05	0.01	210000000
50 ng/mL	21	1e-05	0.01	210000000
50 ng/mL	20	1e-05	0.01	200000000
50 ng/mL	16	1e-05	0.01	160000000
50 ng/mL	17	1e-05	0.01	170000000
50 ng/mL	15	1e-05	0.01	150000000
50 ng/mL	26	1e-05	0.01	260000000
