# Supplementary material for: Temperate phage evolve to integrate host stress and quorum signals in lysis–lysogeny decisions
Source: PLoS Biol. 2026 Jan 5;24(1):e3003567. doi: 10.1371/journal.pbio.3003567 (PMC12768286; doi:10.1371/journal.pbio.3003567)
Supplement: S2 Data — Data used to produce Fig 4A and 4B. (XLSX) [file pbio.3003567.s015.xlsx]

## Sheet: Sheet1
Mitomycin	Signal	CFU Dilution	CFU	CFU Volume Plated	CFU/mL	PFU	PFU Dilution	PFU Volume Plated	PFU/mL
0ng/mL	0nM	1e-05	39	0.05	78000000	17	1e-06	0.01	1700000000
0ng/mL	0nM	1e-05	36	0.05	72000000	18	1e-06	0.01	1800000000
0ng/mL	0nM	1e-05	21	0.05	42000000	9	1e-06	0.01	900000000
0ng/mL	0nM	1e-05	43	0.05	86000000	10	1e-06	0.01	1000000000
50ng/mL	0nM	0.001	71	0.05	1420000	71	1e-06	0.01	7100000000
50ng/mL	0nM	0.001	109	0.05	2180000	60	1e-06	0.01	6000000000
50ng/mL	0nM	0.001	73	0.05	1460000	60	1e-06	0.01	6000000000
50ng/mL	0nM	0.001	61	0.05	1220000	62	1e-06	0.01	6200000000
100ng/mL	0nM	1	3	0.05	60	75	1e-06	0.01	7500000000
100ng/mL	0nM	1	2	0.05	40	56	1e-06	0.01	5600000000
100ng/mL	0nM	1	2	0.05	40	73	1e-06	0.01	7300000000
100ng/mL	0nM	1	5	0.05	100	57	1e-06	0.01	5700000000
0ng/mL	10nM	1e-05	107	0.05	214000000	13	1e-06	0.01	1300000000
0ng/mL	10nM	1e-05	76	0.05	152000000	12	1e-06	0.01	1200000000
0ng/mL	10nM	1e-05	71	0.05	142000000	10	1e-06	0.01	1000000000
0ng/mL	10nM	1e-05	58	0.05	116000000	10	1e-06	0.01	1000000000
50ng/mL	10nM	0.0001	9	0.05	1800000	55	1e-06	0.01	5500000000
50ng/mL	10nM	0.0001	8	0.05	1600000	62	1e-06	0.01	6200000000
50ng/mL	10nM	0.0001	7	0.05	1400000	60	1e-06	0.01	6000000000
50ng/mL	10nM	0.0001	30	0.05	6000000	67	1e-06	0.01	6700000000
100ng/mL	10nM	0.1	13	0.05	2600	55	1e-06	0.01	5500000000
100ng/mL	10nM	0.1	6	0.05	1200	60	1e-06	0.01	6000000000
100ng/mL	10nM	0.1	7	0.05	1400	55	1e-06	0.01	5500000000
100ng/mL	10nM	0.1	9	0.05	1800	63	1e-06	0.01	6300000000
0ng/mL	100nM	1e-05	55	0.05	110000000	3	1e-06	0.01	300000000
0ng/mL	100nM	1e-05	21	0.05	42000000	2	1e-06	0.01	200000000
0ng/mL	100nM	1e-05	30	0.05	60000000	1	1e-06	0.01	100000000
0ng/mL	100nM	1e-05	23	0.05	46000000	2	1e-06	0.01	200000000
50ng/mL	100nM	0.0001	70	0.05	14000000	5	1e-06	0.01	500000000
50ng/mL	100nM	0.0001	31	0.05	6200000	8	1e-06	0.01	800000000
50ng/mL	100nM	0.0001	22	0.05	4400000	12	1e-06	0.01	1200000000
50ng/mL	100nM	0.0001	25	0.05	5000000	11	1e-06	0.01	1100000000
100ng/mL	100nM	0.1	10	0.05	2000	29	1e-06	0.01	2900000000
100ng/mL	100nM	0.1	17	0.05	3400	14	1e-06	0.01	1400000000
100ng/mL	100nM	0.1	19	0.05	3800	22	1e-06	0.01	2200000000
100ng/mL	100nM	0.1	32	0.05	6400	31	1e-06	0.01	3100000000
0ng/mL	1000nM	1e-05	56	0.05	112000000	10	0.0001	0.01	10000000
0ng/mL	1000nM	1e-05	63	0.05	126000000	20	0.0001	0.01	20000000
0ng/mL	1000nM	1e-05	58	0.05	116000000	16	0.0001	0.01	16000000
0ng/mL	1000nM	1e-05	60	0.05	120000000	11	0.0001	0.01	11000000
50ng/mL	1000nM	0.0001	25	0.05	5000000	3	1e-06	0.01	300000000
50ng/mL	1000nM	0.0001	29	0.05	5800000	1	1e-06	0.01	100000000
50ng/mL	1000nM	0.0001	70	0.05	14000000	1	1e-06	0.01	100000000
50ng/mL	1000nM	0.0001	66	0.05	13200000	4	1e-06	0.01	400000000
100ng/mL	1000nM	0.01	13	0.05	26000	13	1e-06	0.01	1300000000
100ng/mL	1000nM	0.01	7	0.05	14000	9	1e-06	0.01	900000000
100ng/mL	1000nM	0.01	46	0.05	92000	12	1e-06	0.01	1200000000
100ng/mL	1000nM	0.01	31	0.05	62000	18	1e-06	0.01	1800000000
