# Supplementary material for: Temperate phage evolve to integrate host stress and quorum signals in lysis–lysogeny decisions
Source: PLoS Biol. 2026 Jan 5;24(1):e3003567. doi: 10.1371/journal.pbio.3003567 (PMC12768286; doi:10.1371/journal.pbio.3003567)
Supplement: S3 Data — Data used to produce Fig 5A and 5B. (XLSX) [file pbio.3003567.s016.xlsx]

## Sheet: Sheet1
MMC	Signal	CFU (no antibiotic)	CFU (no antibiotic) Dilution	CFU (no antibiotic) Volume Plated	CFU (no antibiotic)/mL	CFU (spectinomycin)	CFU (spectinomycin) Dilution	CFU (spectinomycin) Volume Plated	CFU (spectinomycin)/mL	PFU	PFU Dilution	PFU Volume Plated	PFU/mL	Lysogen Frequency
0ng/mL	0nM	1098	0.001	0.025	43920000	4456	0.1	0.05	891200	14	0.01	0.01	140000	0.02
0ng/mL	0nM	1008	0.001	0.025	40320000	3864	0.1	0.05	772800	22	0.01	0.01	220000	0.019
0ng/mL	0nM	1166	0.001	0.025	46640000	2632	0.1	0.05	526400	30	0.01	0.01	300000	0.011
0ng/mL	0nM	1094	0.001	0.025	43760000	4000	0.1	0.05	800000	20	0.01	0.01	200000	0.018
0ng/mL	1000nM	1006	0.001	0.025	40240000	5256	0.1	0.05	1051200	3	0.01	0.01	30000	0.026
0ng/mL	1000nM	967	0.001	0.025	38680000	4960	0.1	0.05	992000	1	0.01	0.01	10000	0.026
0ng/mL	1000nM	963	0.001	0.025	38520000	4576	0.1	0.05	915200	2	0.01	0.01	20000	0.024
0ng/mL	1000nM	988	0.001	0.025	39520000	5032	0.1	0.05	1006400	5	0.01	0.01	50000	0.025
50ng/mL	0nM	905	0.001	0.05	18100000	1045	0.1	0.05	209000	7	0.001	0.01	700000	0.012
50ng/mL	0nM	799	0.001	0.05	15980000	479	0.1	0.05	95800	8	0.001	0.01	800000	0.006
50ng/mL	0nM	722	0.001	0.05	14440000	534	0.1	0.05	106800	3	0.001	0.01	300000	0.007
50ng/mL	0nM	745	0.001	0.05	14900000	373	0.1	0.05	74600	9	0.001	0.01	900000	0.005
50ng/mL	1000nM	742	0.001	0.05	14840000	1208	0.1	0.05	241600	5	0.01	0.01	50000	0.016
50ng/mL	1000nM	767	0.001	0.05	15340000	1048	0.1	0.05	209600	4	0.01	0.01	40000	0.014
50ng/mL	1000nM	699	0.001	0.05	13980000	743	0.1	0.05	148600	8	0.01	0.01	80000	0.011
50ng/mL	1000nM	706	0.001	0.05	14120000	943	0.1	0.05	188600	4	0.01	0.01	40000	0.013
100ng/mL	0nM	568	0.001	0.075	7.57333e+06	283	0.1	0.05	56600	7	0.001	0.01	700000	0.007
100ng/mL	0nM	481	0.001	0.075	6.41333e+06	304	0.1	0.05	60800	17	0.001	0.01	1700000	0.009
100ng/mL	0nM	333	0.001	0.075	4440000	153	0.1	0.05	30600	10	0.001	0.01	1000000	0.007
100ng/mL	0nM	417	0.001	0.075	5560000	268	0.1	0.05	53600	7	0.001	0.01	700000	0.01
100ng/mL	1000nM	463	0.001	0.075	6.17333e+06	460	0.1	0.05	92000	23	0.01	0.01	230000	0.015
100ng/mL	1000nM	482	0.001	0.075	6.42667e+06	618	0.1	0.05	123600	22	0.01	0.01	220000	0.019
100ng/mL	1000nM	449	0.001	0.075	5.98667e+06	370	0.1	0.05	74000	28	0.01	0.01	280000	0.012
100ng/mL	1000nM	404	0.001	0.075	5.38667e+06	293	0.1	0.05	58600	22	0.01	0.01	220000	0.011
