# Supplementary material for: Temperate phage evolve to integrate host stress and quorum signals in lysis–lysogeny decisions
Source: PLoS Biol. 2026 Jan 5;24(1):e3003567. doi: 10.1371/journal.pbio.3003567 (PMC12768286; doi:10.1371/journal.pbio.3003567)
Supplement: S4 Data — Data used to produce Figs S8 and S13. (XLSX) [file pbio.3003567.s017.xlsx]

## Sheet: Sheet1
Host	Phage	PFU	Dilution	PFU/mL	rep
B. subtillis ∆6	Phi3T ∆aimP	18	1000	7200000	1
B. subtillis ∆6	Phi3T ∆aimP	18	1000	7200000	2
B. subtillis ∆6	Phi3T ∆aimP	19	1000	7600000	3
B. subtillis ∆6	Phi3T ∆aimP.spc	15	100	600000	1
B. subtillis ∆6	Phi3T ∆aimP.spc	13	100	520000	2
B. subtillis ∆6	Phi3T ∆aimP.spc	12	100	480000	3
B. subtillis ∆6	Phi3T WT	30	1000	12000000	1
B. subtillis ∆6	Phi3T WT	30	1000	12000000	2
B. subtillis ∆6	Phi3T WT	28	1000	11200000	3
B. subtillis ∆6	L3	12	100000	4.80E+08	1
B. subtillis ∆6	L3	16	100000	6.40E+08	2
B. subtillis ∆6	L3	16	100000	6.40E+08	3
B. subtillis 168	Phi3T ∆aimP	18	1000	7200000	1
B. subtillis 168	Phi3T ∆aimP	20	1000	8000000	2
B. subtillis 168	Phi3T ∆aimP	22	1000	8800000	3
B. subtillis 168	Phi3T ∆aimP.spc	17	1000	6800000	1
B. subtillis 168	Phi3T ∆aimP.spc	14	1000	5600000	2
B. subtillis 168	Phi3T ∆aimP.spc	19	1000	7600000	3
B. subtillis 168	Phi3T WT	21	1000	8400000	1
B. subtillis 168	Phi3T WT	19	1000	7600000	2
B. subtillis 168	Phi3T WT	10	1000	4000000	3
B. subtillis 168	L3	12	100000	4.80E+08	1
B. subtillis 168	L3	7	100000	2.80E+08	2
B. subtillis 168	L3	8	100000	3.20E+08	3
